# Supplementary material for: Cellulose Nanofiber-Based Aerogels from Wheat Straw: Influence of Surface Load and Lignin Content on Their Properties and Dye Removal Capacity
Source: Biomolecules. 2022 Jan 29;12(2):232. doi: 10.3390/biom12020232 (PMC8961610; doi:10.3390/biom12020232)
Supplement: Supplementary file 1 [file biomolecules-12-00232-s001.zip]

Archive with 1 entries (1 files):
- biomolecules-1550986-supplementary.pdf
